# Supplementary material for: Cyclo­hexa-2,5-diene-1,4-dione–1,2,4,5-tetra­fluoro-3,6-diiodo­benzene (1/1)
Source: Acta Crystallogr Sect E Struct Rep Online. 2012 Apr 18;68(Pt 5):o1431. doi: 10.1107/S1600536812015930 (PMC3344551; doi:10.1107/S1600536812015930)
Supplement: Supplementary file 2 [file e-68-o1431-Isup2.hkl]

# 
# h,k,l, Fc-squared, Fo-squared, sigma(Fo-squared) and status flag 
# 
data_I
_shelx_title ' D in P-1' 
_shelx_refln_list_code          4 
_shelx_F_calc_maximum      126.59 
_exptl_crystal_F_000       234.00 
_reflns_d_resolution_high  0.8257 
 
loop_ 
 _symmetry_equiv_pos_as_xyz 
 'x, y, z' 
 '-x, -y, -z' 
 
_cell_length_a     5.7778 
_cell_length_b     6.3541 
_cell_length_c    10.0131 
_cell_angle_alpha 102.295 
_cell_angle_beta   93.861 
_cell_angle_gamma  97.781 
 
_shelx_F_squared_multiplier     1.000 
 
loop_ 
 _refln_index_h 
 _refln_index_k 
 _refln_index_l 
 _refln_F_squared_calc 
 _refln_F_squared_meas 
 _refln_F_squared_sigma 
 _refln_observed_status 
   1   0   0      850.80      893.02     12.45 o 
   2   0   0     2069.74     1885.44     42.88 o 
   3   0   0     3215.45     3152.29     43.32 o 
   4   0   0       16.12       13.33      2.03 o 
   5   0   0        0.00       -1.05      2.89 o 
   6   0   0       36.38       50.80      7.60 o 
  -6   1   0      148.10      150.64     16.24 o 
  -5   1   0      475.51      508.53     13.08 o 
  -4   1   0     1483.87     1420.22     26.58 o 
  -3   1   0     3100.80     3122.96     42.82 o 
  -2   1   0     5454.61     5395.37    109.59 o 
  -1   1   0     3951.73     4602.09     74.32 o 
   0   1   0     1221.11     1603.35     72.77 o 
   1   1   0      458.46      463.29      9.15 o 
   2   1   0       93.14       93.69      2.78 o 
   3   1   0      638.22      672.00     13.79 o 
   4   1   0      659.03      703.42     15.31 o 
   5   1   0      367.52      391.93     10.85 o 
   6   1   0      171.31      203.24     12.64 o 
  -6   2   0      166.69      167.87      7.98 o 
  -5   2   0      544.07      540.60     13.77 o 
  -4   2   0      487.86      496.27     12.06 o 
  -3   2   0       97.26      102.18      4.38 o 
  -2   2   0      230.11      236.93      7.67 o 
  -1   2   0      329.66      369.09      6.26 o 
   0   2   0     4487.68     5927.23    126.19 o 
   1   2   0      883.12      985.83     18.62 o 
   2   2   0     3638.40     3645.36     62.02 o 
   3   2   0     1815.92     1788.26     32.91 o 
   4   2   0      652.26      640.73     15.08 o 
   5   2   0      341.90      349.42     10.82 o 
   6   2   0       19.02       21.21      7.47 o 
  -6   3   0       10.32        8.04      4.67 o 
  -5   3   0       16.32       17.13      8.72 o 
  -4   3   0       27.41       24.80      3.93 o 
  -3   3   0      914.00      928.42     18.87 o 
  -2   3   0     3124.29     3180.38     67.56 o 
  -1   3   0     1156.44     1317.23     19.42 o 
   0   3   0     3200.06     4218.27    126.83 o 
   1   3   0     4103.96     4842.94     82.09 o 
   2   3   0      636.14      612.99     14.17 o 
   3   3   0       83.12       82.83     10.20 o 
   4   3   0      104.92       88.00      8.44 o 
   5   3   0        1.95        3.68      3.75 o 
  -6   4   0       35.88       39.01      5.59 o 
  -5   4   0      496.43      477.67     13.45 o 
  -4   4   0      230.84      223.61      8.69 o 
  -3   4   0      920.61      925.43     19.58 o 
  -2   4   0     1355.51     1458.12     27.63 o 
  -1   4   0      510.09      543.47     10.00 o 
   0   4   0      300.30      378.41      8.37 o 
   1   4   0        1.28        0.67      2.54 o 
   2   4   0       14.71       13.77      3.66 o 
   3   4   0      156.23      152.93      7.65 o 
   4   4   0      133.47      117.78      7.29 o 
   5   4   0       96.99       98.54      7.40 o 
  -5   5   0       42.90       31.14      5.08 o 
  -4   5   0      143.05      129.51      6.98 o 
  -3   5   0       13.87       10.27      3.43 o 
  -2   5   0        5.98        4.73      3.09 o 
  -1   5   0       37.98       36.48      5.00 o 
   0   5   0      380.85      458.97     15.00 o 
   1   5   0      288.03      318.40     10.88 o 
   2   5   0      458.26      462.00     13.76 o 
   3   5   0      127.09      118.77      7.54 o 
   4   5   0       98.74      100.33      7.86 o 
  -5   6   0        6.24        4.05      4.50 o 
  -4   6   0       18.17       20.23      4.97 o 
  -3   6   0       69.00       62.01      5.95 o 
  -2   6   0      247.68      249.20      9.41 o 
  -1   6   0      307.15      344.70     18.10 o 
   0   6   0      149.10      188.32     10.79 o 
   1   6   0      130.29      136.67      7.96 o 
   2   6   0      138.93      129.55     11.99 o 
   3   6   0        0.07       -3.16      5.03 o 
  -3   7   0       42.90       49.75      9.62 o 
  -2   7   0       34.30       31.48      9.15 o 
  -1   7   0       58.97       62.58     11.57 o 
   0   7   0        2.13        8.84      9.00 o 
   1   7   0        0.08       -5.13      5.27 o 
  -1  -7   1       48.78       47.69      6.85 o 
   0  -7   1       97.03       89.17     12.11 o 
   1  -7   1       20.01       35.23      9.20 o 
   2  -7   1        0.96        1.75      6.86 o 
   3  -7   1        1.48       -1.44      3.98 o 
  -3  -6   1      103.12       97.30      8.02 o 
  -2  -6   1        0.11       -3.87      4.41 o 
  -1  -6   1        4.49        2.15      4.44 o 
   0  -6   1        0.07       -2.38      3.39 o 
   1  -6   1      252.57      269.99      9.91 o 
   2  -6   1       70.52       70.18      6.28 o 
   3  -6   1      229.90      213.28      9.13 o 
   4  -6   1      158.00      138.68      7.71 o 
   5  -6   1       57.28       58.86      6.35 o 
  -4  -5   1        0.82       -2.72      4.54 o 
  -3  -5   1       34.68       28.58      5.25 o 
  -2  -5   1       98.45       87.32      6.56 o 
  -1  -5   1      537.65      530.34     14.32 o 
   0  -5   1      922.86     1174.42     22.22 o 
   1  -5   1      452.10      502.28     10.21 o 
   2  -5   1      881.58      957.38     20.69 o 
   3  -5   1      226.44      212.43     11.99 o 
   4  -5   1      133.81      123.46      6.97 o 
   5  -5   1        2.63       -5.50      3.67 o 
  -5  -4   1       46.11       48.15      6.14 o 
  -4  -4   1      187.78      199.73      8.76 o 
  -3  -4   1      598.53      620.54     15.68 o 
  -2  -4   1      870.30      890.67     19.51 o 
  -1  -4   1     1177.80     1288.48     19.99 o 
   0  -4   1      363.26      392.56      7.89 o 
   1  -4   1      750.58      843.92     11.98 o 
   2  -4   1       72.25       82.61      8.14 o 
   3  -4   1      382.17      365.63     10.22 o 
   4  -4   1       36.50       34.78      4.72 o 
   5  -4   1      139.25      136.43      6.84 o 
   6  -4   1      185.43      170.19      8.20 o 
  -5  -3   1      252.24      284.49     10.15 o 
  -4  -3   1      182.59      191.94      7.77 o 
  -3  -3   1      460.48      474.12     12.08 o 
  -2  -3   1      192.60      175.18      4.53 o 
  -1  -3   1        1.82       -1.02      2.65 o 
   0  -3   1      540.04      614.35     10.14 o 
   1  -3   1      933.89     1066.85     28.79 o 
   2  -3   1     2313.39     2552.20     35.21 o 
   3  -3   1     1615.41     1554.22     28.68 o 
   4  -3   1     1003.98      986.44     20.50 o 
   5  -3   1      504.07      501.11     13.31 o 
   6  -3   1      114.98      114.98      6.92 o 
  -6  -2   1       45.22       46.74      8.54 o 
  -5  -2   1       28.56       30.71      4.50 o 
  -4  -2   1       73.31       70.76     14.61 o 
  -3  -2   1      321.46      320.50      8.21 o 
  -2  -2   1     1511.72     1319.51     20.37 o 
  -1  -2   1     4060.82     4081.82     54.99 o 
   0  -2   1     5878.53     6774.65     89.98 o 
   1  -2   1     7323.88     8280.86    314.48 o 
   2  -2   1     2638.82     2860.86     38.47 o 
   3  -2   1     1175.94     1162.16     21.91 o 
   4  -2   1      379.34      378.01     10.05 o 
   5  -2   1        7.18        6.01      4.27 o 
   6  -2   1        8.62        5.41      4.02 o 
  -6  -1   1       64.22       80.88      8.63 o 
  -5  -1   1      419.28      496.29     12.52 o 
  -4  -1   1      797.88      791.68     13.64 o 
  -3  -1   1     2954.80     2777.43     38.79 o 
  -2  -1   1     3393.78     3157.43     43.01 o 
  -1  -1   1    10073.64     9667.96    184.50 o 
   0  -1   1      355.73      402.61     11.96 o 
   1  -1   1      407.98      450.22      8.62 o 
   2  -1   1     1378.87     1414.32     19.99 o 
   3  -1   1     1316.23     1367.92     23.29 o 
   4  -1   1      593.45      577.00     13.01 o 
   5  -1   1      372.61      374.09     10.75 o 
   6  -1   1      214.51      243.41     13.36 o 
  -6   0   1      207.71      226.60     12.45 o 
  -5   0   1      441.85      466.62     12.38 o 
  -4   0   1     1292.60     1286.37     26.29 o 
  -3   0   1      260.50      266.87      5.66 o 
  -2   0   1      167.56      158.29      4.08 o 
  -1   0   1       12.94       12.00      1.00 o 
   1   0   1     3237.58     3515.54     41.95 o 
   2   0   1     6050.68     6287.56     83.60 o 
   3   0   1     2123.88     2071.27     29.26 o 
   4   0   1     1600.12     1595.63     32.21 o 
   5   0   1      639.80      685.87     23.02 o 
   6   0   1      120.19      124.01      9.73 o 
  -6   1   1       41.68       38.57      5.35 o 
  -5   1   1        0.02       -3.88      3.05 o 
  -4   1   1       19.39       18.87      3.13 o 
  -3   1   1     1085.41     1061.02     20.00 o 
  -2   1   1     3319.90     3213.05     53.13 o 
  -1   1   1     4483.01     4679.91    121.47 o 
   0   1   1     8803.31     9821.13    160.11 o 
   1   1   1     6914.99     7074.07    115.89 o 
   2   1   1     3770.81     3637.78     61.29 o 
   3   1   1      567.76      545.00     12.31 o 
   4   1   1      247.01      226.07      9.45 o 
   5   1   1        1.54        0.67      2.59 o 
   6   1   1        6.40        7.93      5.70 o 
  -6   2   1       85.27      100.16     11.61 o 
  -5   2   1      371.93      374.88     11.08 o 
  -4   2   1     1253.20     1203.92     37.95 o 
  -3   2   1     1861.33     1881.81     33.46 o 
  -2   2   1     2794.94     2887.36     48.65 o 
  -1   2   1     2983.36     3223.80     59.53 o 
   0   2   1     2841.49     3587.21     84.91 o 
   1   2   1        0.53        0.84      3.05 o 
   2   2   1      249.61      268.40     17.07 o 
   3   2   1       20.61       17.38      3.09 o 
   4   2   1      792.27      779.96     17.76 o 
   5   2   1      342.93      342.08     10.96 o 
   6   2   1       36.15       42.09      8.54 o 
  -6   3   1      223.46      234.82      9.56 o 
  -5   3   1       78.30       69.99      5.48 o 
  -4   3   1      620.27      597.13     14.29 o 
  -3   3   1      422.23      403.07     10.44 o 
  -2   3   1      128.03      138.64      5.41 o 
  -1   3   1        0.29        0.71      1.03 o 
   0   3   1     1048.56     1345.66     24.47 o 
   1   3   1      883.27      928.05     39.39 o 
   2   3   1     1630.30     1708.61     32.44 o 
   3   3   1      923.42      896.43     19.89 o 
   4   3   1      310.10      296.33     10.31 o 
   5   3   1      164.22      155.57      9.12 o 
  -6   4   1        1.24       -2.56      3.99 o 
  -5   4   1        0.30        0.12      4.10 o 
  -4   4   1       11.54       12.55      3.83 o 
  -3   4   1      575.78      575.49     14.05 o 
  -2   4   1      401.15      391.63     10.34 o 
  -1   4   1     1387.31     1575.44     23.74 o 
   0   4   1     1557.03     1886.08     27.95 o 
   1   4   1      596.50      666.03     16.01 o 
   2   4   1      515.68      509.04     30.54 o 
   3   4   1      162.62      164.75      8.12 o 
   4   4   1        3.97        5.23      4.37 o 
   5   4   1        0.04        1.55      4.28 o 
  -5   5   1       91.38       86.20      6.28 o 
  -4   5   1      267.89      257.54     12.54 o 
  -3   5   1      243.90      231.45     12.06 o 
  -2   5   1      418.99      423.96     11.68 o 
  -1   5   1      221.07      238.82     13.59 o 
   0   5   1       78.01       86.53      5.84 o 
   1   5   1       83.50       97.89      7.07 o 
   2   5   1      101.97      103.58      7.42 o 
   3   5   1       20.20       10.89      4.80 o 
   4   5   1       19.08       12.04      7.30 o 
  -4   6   1       17.05       11.43      4.59 o 
  -3   6   1        5.53       -0.19      3.70 o 
  -2   6   1       42.64       36.61      5.35 o 
  -1   6   1      123.93      116.29     11.89 o 
   0   6   1       59.79       65.87      6.39 o 
   1   6   1       28.00       28.78      5.91 o 
   2   6   1      194.92      187.11      9.91 o 
   3   6   1       34.97       34.14      6.93 o 
  -3   7   1       18.44        7.21      7.63 o 
  -2   7   1       80.77       96.70     13.37 o 
  -1   7   1       30.92       45.20     10.66 o 
   0   7   1       71.44       69.07     11.82 o 
   1   7   1       42.38       48.60      8.09 o 
  -1  -7   2       26.11        6.66      5.39 o 
   0  -7   2      154.94      136.55     12.58 o 
   1  -7   2      107.65      131.92     13.05 o 
   2  -7   2       91.86       97.02      7.97 o 
   3  -7   2       96.19       93.21      7.38 o 
  -3  -6   2      124.47      122.70     10.86 o 
  -2  -6   2      155.86      141.99      8.22 o 
  -1  -6   2      254.45      245.09      9.87 o 
   0  -6   2       99.52      109.12      7.13 o 
   1  -6   2      219.59      244.77      7.54 o 
   2  -6   2       28.46       30.39      3.71 o 
   3  -6   2       28.00       19.08      7.29 o 
   4  -6   2        2.68       -1.63      3.36 o 
   5  -6   2       47.58       41.56      5.71 o 
  -4  -5   2       86.55       83.89      9.26 o 
  -3  -5   2      113.25       96.47      9.32 o 
  -2  -5   2       80.83       85.48     13.98 o 
  -1  -5   2        6.15       -4.34      4.77 o 
   0  -5   2        2.15       -1.02      3.62 o 
   1  -5   2      345.49      349.68     15.43 o 
   2  -5   2      539.51      555.73     16.29 o 
   3  -5   2      245.06      239.92      8.79 o 
   4  -5   2      477.44      445.30     12.86 o 
   5  -5   2      237.62      226.76      9.30 o 
  -5  -4   2        0.63       -2.50      5.15 o 
  -4  -4   2        5.83        5.45      3.93 o 
  -3  -4   2       39.59       41.14      4.86 o 
  -2  -4   2      458.05      474.79     12.38 o 
  -1  -4   2     1274.15     1251.99     19.56 o 
   0  -4   2      756.91      812.74     18.21 o 
   1  -4   2     3157.27     3557.10     49.36 o 
   2  -4   2     1459.85     1502.13     22.78 o 
   3  -4   2      306.34      294.04      9.09 o 
   4  -4   2      600.19      585.18     14.46 o 
   5  -4   2        0.29       -1.35      3.16 o 
   6  -4   2        0.00       -0.76      4.23 o 
  -6  -3   2       19.85       25.29      7.40 o 
  -5  -3   2      135.35      162.55      7.74 o 
  -4  -3   2      274.73      286.51      9.23 o 
  -3  -3   2     1112.15     1086.16     21.83 o 
  -2  -3   2     1670.71     1596.15     23.94 o 
  -1  -3   2     2901.18     2852.63     39.69 o 
   0  -3   2     1677.06     1837.50     26.26 o 
   1  -3   2      156.92      154.00      3.89 o 
   2  -3   2      527.25      550.10     10.09 o 
   3  -3   2       38.28       44.22      3.41 o 
   4  -3   2      536.20      544.66     13.17 o 
   5  -3   2      124.66      122.13      6.23 o 
   6  -3   2      207.97      184.73      9.34 o 
  -6  -2   2      130.76      173.00     11.73 o 
  -5  -2   2      218.86      253.84      8.96 o 
  -4  -2   2      773.68      788.32     14.05 o 
  -3  -2   2      745.23      760.67     18.29 o 
  -2  -2   2       41.19       42.70      4.53 o 
  -1  -2   2      104.68      100.10      3.06 o 
   0  -2   2      283.55      287.18      5.18 o 
   1  -2   2     1765.74     1902.68     26.48 o 
   2  -2   2     3340.62     3625.68     42.12 o 
   3  -2   2     2291.08     2289.54     42.57 o 
   4  -2   2     1224.68     1217.10     23.64 o 
   5  -2   2      609.62      612.21     14.92 o 
   6  -2   2      290.61      294.93     20.97 o 
  -6  -1   2       26.47       34.31      6.89 o 
  -5  -1   2      119.10      120.22      5.26 o 
  -4  -1   2      177.60      168.87      7.04 o 
  -3  -1   2      347.95      327.71      6.87 o 
  -2  -1   2      119.13      102.03      4.68 o 
  -1  -1   2    16025.93    14091.24    337.40 o 
   0  -1   2     3749.82     3727.57     61.51 o 
   1  -1   2     5086.39     5420.79    103.44 o 
   2  -1   2     7426.87     7956.04     89.71 o 
   3  -1   2     1134.77     1119.26     16.87 o 
   4  -1   2      365.39      344.19     12.14 o 
   5  -1   2       32.34       28.42      3.90 o 
   6  -1   2        5.19        9.04      5.68 o 
  -6   0   2       45.85       42.62     11.45 o 
  -5   0   2      255.98      282.95     15.49 o 
  -4   0   2     1513.93     1516.09     22.94 o 
  -3   0   2     2301.52     2099.94     29.73 o 
  -2   0   2     2549.84     2260.61     31.20 o 
  -1   0   2    12253.87    11201.74    199.72 o 
   0   0   2     1278.05     1174.77     22.83 o 
   1   0   2      670.83      650.03      9.77 o 
   2   0   2       85.36       87.25      2.77 o 
   3   0   2      216.66      243.77      5.29 o 
   4   0   2      359.18      389.25      7.93 o 
   5   0   2      460.42      469.31     18.22 o 
   6   0   2      204.73      213.15     12.96 o 
  -6   1   2      214.90      232.90      9.49 o 
  -5   1   2      498.67      495.56     13.02 o 
  -4   1   2      304.66      301.02      8.66 o 
  -3   1   2     1602.29     1510.73     27.24 o 
  -2   1   2      571.65      509.41      8.38 o 
  -1   1   2     2459.49     2363.32     32.47 o 
   0   1   2       26.08       29.15      1.58 o 
   1   1   2     3061.17     3026.90     51.30 o 
   2   1   2     2488.66     2566.90     75.99 o 
   3   1   2     2320.90     2297.22     41.00 o 
   4   1   2     1245.42     1206.49     24.24 o 
   5   1   2      175.95      164.56     13.39 o 
   6   1   2      226.61      257.43     14.99 o 
  -6   2   2       11.67       10.87      4.42 o 
  -5   2   2       28.25       29.01      6.59 o 
  -4   2   2       11.15       13.05      3.18 o 
  -3   2   2     1202.38     1136.99     21.85 o 
  -2   2   2      582.27      551.24     10.41 o 
  -1   2   2     2908.80     3140.33     43.06 o 
   0   2   2     5492.76     6077.84     81.45 o 
   1   2   2     3057.65     3264.23     66.81 o 
   2   2   2     1301.69     1207.91     23.63 o 
   3   2   2      642.11      626.89     14.90 o 
   4   2   2      224.26      223.09      8.49 o 
   5   2   2        3.44        0.94      3.23 o 
   6   2   2        2.17        7.82      6.52 o 
  -6   3   2       87.05       96.85      6.98 o 
  -5   3   2       70.29       86.01      5.94 o 
  -4   3   2      709.56      708.77     18.82 o 
  -3   3   2     1286.75     1263.25     24.54 o 
  -2   3   2     1067.76     1086.65     16.82 o 
  -1   3   2     1315.47     1427.89     21.27 o 
   0   3   2      886.51      993.31     15.66 o 
   1   3   2      156.19      162.58      6.73 o 
   2   3   2       21.18       26.74      3.88 o 
   3   3   2       54.06       58.21      5.15 o 
   4   3   2      148.71      129.19      7.31 o 
   5   3   2      123.10      106.76     14.33 o 
  -6   4   2       87.07       84.39      7.17 o 
  -5   4   2      136.23      133.26      7.12 o 
  -4   4   2      110.86      101.76      6.00 o 
  -3   4   2       94.17       86.09      5.58 o 
  -2   4   2      114.45      101.62      5.28 o 
  -1   4   2       77.20       83.73      3.74 o 
   0   4   2      275.95      310.59      9.53 o 
   1   4   2      433.70      438.94     12.41 o 
   2   4   2      344.95      322.47     10.93 o 
   3   4   2      322.59      284.30     10.86 o 
   4   4   2      246.96      248.03     10.64 o 
  -5   5   2        1.30       -0.12      4.14 o 
  -4   5   2        8.75        9.50      4.31 o 
  -3   5   2       55.69       58.85      5.72 o 
  -2   5   2      437.62      430.14     12.01 o 
  -1   5   2      241.51      264.66     15.02 o 
   0   5   2      209.63      227.70     11.52 o 
   1   5   2      723.48      744.06     18.82 o 
   2   5   2       37.14       42.67     10.81 o 
   3   5   2       57.38       47.32      9.62 o 
  -4   6   2       40.46       34.57      5.75 o 
  -3   6   2      124.45      100.99      6.93 o 
  -2   6   2       97.64       92.75     11.25 o 
  -1   6   2       61.30       73.18     11.29 o 
   0   6   2       41.89       56.98      6.31 o 
   1   6   2        2.29        5.09     10.45 o 
   2   6   2        1.14       -3.06      5.31 o 
  -2   7   2        2.68       16.97      8.93 o 
  -1   7   2        1.77        2.33      7.71 o 
   0   7   2       16.63       20.33     10.54 o 
  -2  -7   3       17.33        6.90      6.30 o 
  -1  -7   3       23.95       15.46      6.86 o 
   1  -7   3        8.00        3.26      5.63 o 
   2  -7   3       82.25       69.59      5.73 o 
   3  -7   3       50.66       28.29      6.04 o 
  -3  -6   3        3.44        2.98      6.22 o 
  -2  -6   3       36.45       28.52      7.75 o 
  -1  -6   3      138.54      136.87      8.01 o 
   0  -6   3      326.44      333.73      8.56 o 
   1  -6   3      356.30      377.43     17.56 o 
   2  -6   3      276.58      290.33     10.15 o 
   3  -6   3      330.79      320.74     11.54 o 
   4  -6   3       61.32       66.80      6.51 o 
  -4  -5   3       87.53       88.82      9.76 o 
  -3  -5   3      172.14      183.44     11.80 o 
  -2  -5   3      567.27      560.48     21.47 o 
  -1  -5   3      443.57      464.49     17.69 o 
   0  -5   3      557.40      570.12     11.15 o 
   1  -5   3      643.89      695.64     24.82 o 
   2  -5   3        6.02        6.53      2.47 o 
   3  -5   3       49.12       56.16      6.43 o 
   4  -5   3       51.02       43.69      5.04 o 
   5  -5   3      119.77      121.08      6.93 o 
  -5  -4   3       69.02       75.71      9.32 o 
  -4  -4   3      220.24      227.17     12.65 o 
  -3  -4   3      326.22      330.44     16.27 o 
  -2  -4   3      193.03      190.98      5.55 o 
  -1  -4   3        6.92        4.45      3.59 o 
   0  -4   3        0.38       -1.07      1.33 o 
   1  -4   3      302.90      290.52      6.51 o 
   2  -4   3      971.83     1004.40     28.76 o 
   3  -4   3     1110.48     1092.10     18.10 o 
   4  -4   3      417.06      412.21     11.64 o 
   5  -4   3      451.28      421.25     15.63 o 
   6  -4   3      160.50      164.84      8.40 o 
  -5  -3   3       14.58       11.32      5.84 o 
  -4  -3   3        3.01       -4.32      5.62 o 
  -3  -3   3      110.52      107.28     12.01 o 
  -2  -3   3      314.05      281.69      6.23 o 
  -1  -3   3     1586.95     1472.27     29.19 o 
   0  -3   3     3679.67     3656.24     60.73 o 
   1  -3   3     3563.08     3858.17     52.77 o 
   2  -3   3     1765.17     1777.18     32.44 o 
   3  -3   3     1432.83     1435.43     21.75 o 
   4  -3   3      563.58      566.71     13.90 o 
   5  -3   3       34.22       28.08      4.69 o 
   6  -3   3        1.58        3.50      3.83 o 
  -5  -2   3      174.72      188.55      8.49 o 
  -4  -2   3      498.22      534.66     10.67 o 
  -3  -2   3      897.61      861.14     14.25 o 
  -2  -2   3     5093.47     4686.23     63.47 o 
  -1  -2   3     2023.21     1730.50     50.77 o 
   0  -2   3     1876.18     1924.66     26.83 o 
   1  -2   3     3425.97     3604.85     49.02 o 
   2  -2   3        3.06        5.74      2.21 o 
   3  -2   3       90.11       88.93      2.70 o 
   4  -2   3      112.70      126.25      5.62 o 
   5  -2   3      286.25      286.69      9.29 o 
   6  -2   3      259.13      246.80     13.99 o 
  -6  -1   3      143.53      188.24     11.58 o 
  -5  -1   3      410.76      451.79      9.89 o 
  -4  -1   3      558.79      542.16     10.29 o 
  -3  -1   3      692.38      671.13     12.30 o 
  -2  -1   3     1475.21     1341.64     22.87 o 
  -1  -1   3      184.50      191.66      5.26 o 
   0  -1   3      290.32      300.63     10.92 o 
   1  -1   3     1028.33     1100.25     16.12 o 
   2  -1   3     2663.87     2821.13     38.95 o 
   3  -1   3     2292.24     2305.98     27.85 o 
   4  -1   3     1757.18     1763.68     26.25 o 
   5  -1   3      407.59      418.83     17.18 o 
   6  -1   3      245.32      231.59     13.77 o 
  -6   0   3       29.41       31.72      6.12 o 
  -5   0   3       63.84       65.32      5.49 o 
  -4   0   3        0.72        1.03      1.81 o 
  -3   0   3      343.78      304.45      9.57 o 
  -2   0   3     2497.26     2220.05     30.99 o 
  -1   0   3     1074.13      948.84     15.16 o 
   0   0   3     7153.03     6763.43    102.16 o 
   1   0   3    10245.33    10229.85    143.69 o 
   2   0   3     1342.30     1271.96     23.45 o 
   3   0   3     1819.90     1763.94     25.72 o 
   4   0   3      326.96      297.83      8.83 o 
   5   0   3       79.77       86.87      9.22 o 
   6   0   3        8.22        1.53      5.68 o 
  -6   1   3       27.84       37.03      5.50 o 
  -5   1   3      205.21      224.71     10.92 o 
  -4   1   3      918.82      921.56     19.07 o 
  -3   1   3     1512.64     1363.55     23.76 o 
  -2   1   3     1951.71     1739.58     29.10 o 
  -1   1   3     7575.49     7454.73     99.47 o 
   0   1   3     1260.59     1231.51     18.27 o 
   1   1   3       42.09       40.09      3.70 o 
   2   1   3     1059.24     1040.40     20.39 o 
   3   1   3      244.93      254.05      8.10 o 
   4   1   3      498.49      497.70     12.85 o 
   5   1   3       71.51       68.06      5.63 o 
   6   1   3      181.43      184.18     13.14 o 
  -6   2   3       49.32       57.46      6.16 o 
  -5   2   3      448.04      439.89     12.19 o 
  -4   2   3      507.87      472.80     12.01 o 
  -3   2   3      121.96      111.68      5.15 o 
  -2   2   3      552.69      570.72      9.97 o 
  -1   2   3        1.41        0.57      1.25 o 
   0   2   3      483.59      503.87     11.86 o 
   1   2   3     1554.29     1630.80     30.43 o 
   2   2   3      574.95      552.26     13.42 o 
   3   2   3     1273.08     1201.52     24.82 o 
   4   2   3      640.04      606.45     15.59 o 
   5   2   3      149.53      145.09      7.79 o 
  -6   3   3        5.22       -1.18      4.20 o 
  -5   3   3       18.64       10.75      5.81 o 
  -4   3   3       17.96       22.81      5.22 o 
  -3   3   3       95.38       96.34      5.40 o 
  -2   3   3      617.65      592.68     11.61 o 
  -1   3   3     2215.48     2321.52     33.46 o 
   0   3   3      420.96      405.59      9.39 o 
   1   3   3     1632.24     1702.90     32.90 o 
   2   3   3     1390.08     1392.55     28.44 o 
   3   3   3       65.73       73.81      6.10 o 
   4   3   3       71.53       73.89      6.31 o 
   5   3   3       12.20        9.00      4.84 o 
  -6   4   3        5.06        9.39      5.45 o 
  -5   4   3       88.22       97.21      8.87 o 
  -4   4   3      220.60      212.38      9.95 o 
  -3   4   3      363.97      357.52     10.86 o 
  -2   4   3      526.70      544.70     13.65 o 
  -1   4   3      283.96      297.65      7.19 o 
   0   4   3      821.15      849.04     19.31 o 
   1   4   3        6.44       10.51      8.34 o 
   2   4   3        0.77        2.33      3.81 o 
   3   4   3        0.09        4.31      4.18 o 
   4   4   3       87.47       80.35      7.79 o 
  -5   5   3       34.62       28.03      5.47 o 
  -4   5   3       35.87       30.09      5.29 o 
  -3   5   3      133.69      119.69      9.59 o 
  -2   5   3        7.14       -2.68      3.57 o 
  -1   5   3        1.68       -2.25      5.17 o 
   0   5   3        1.03        1.75      3.49 o 
   1   5   3      274.23      239.83     15.44 o 
   2   5   3       90.08       75.33      9.32 o 
   3   5   3       62.61       54.62      7.88 o 
  -4   6   3        4.38       -3.04      5.22 o 
  -3   6   3       10.47        3.86      6.93 o 
  -2   6   3       45.79       44.88      9.56 o 
  -1   6   3      117.67      113.58     13.04 o 
   0   6   3       87.09       91.33      7.63 o 
   1   6   3       52.72       48.68      6.87 o 
   2   6   3       46.25       44.73      7.54 o 
  -1  -7   4       80.24       90.62      9.13 o 
   2  -7   4       21.79       13.84      4.96 o 
   3  -7   4        3.33        3.21      3.69 o 
  -3  -6   4       69.47       63.14      9.16 o 
  -2  -6   4       48.02       35.60      7.27 o 
  -1  -6   4       24.57       21.84      5.71 o 
   0  -6   4       10.51       10.14      5.67 o 
   1  -6   4       93.15       83.61      6.57 o 
   2  -6   4       89.92       93.18      5.61 o 
   3  -6   4      153.03      159.96      7.24 o 
   4  -6   4      247.01      233.35     10.58 o 
  -4  -5   4        5.66        9.97      5.90 o 
  -3  -5   4        6.57       -0.95      4.42 o 
  -2  -5   4      122.17       98.95      8.37 o 
  -1  -5   4       67.66       65.42      4.81 o 
   0  -5   4     1166.76     1219.68     24.36 o 
   1  -5   4      929.76      943.97     21.19 o 
   2  -5   4      370.82      397.55     11.42 o 
   3  -5   4      864.54      862.52     16.10 o 
   4  -5   4      154.04      155.27      8.36 o 
   5  -5   4       46.17       40.78      5.38 o 
  -5  -4   4       11.51        6.20      5.95 o 
  -4  -4   4      154.24      176.87     10.83 o 
  -3  -4   4      340.14      336.81     14.31 o 
  -2  -4   4     1014.51      965.66     19.68 o 
  -1  -4   4     1257.45     1194.74     19.51 o 
   0  -4   4      789.09      825.25     13.80 o 
   1  -4   4      930.41      929.64     15.35 o 
   2  -4   4      210.31      220.86      7.52 o 
   3  -4   4        0.88        0.35      1.68 o 
   4  -4   4       78.68       69.38      5.32 o 
   5  -4   4       94.44       88.64      6.24 o 
   6  -4   4       75.85       87.82      8.06 o 
  -5  -3   4      156.22      157.16     10.32 o 
  -4  -3   4      334.65      341.54     10.32 o 
  -3  -3   4      459.46      436.82     11.18 o 
  -2  -3   4      394.46      371.07      9.37 o 
  -1  -3   4      153.07      130.41      5.82 o 
   0  -3   4       63.11       61.39      2.78 o 
   1  -3   4      245.44      236.47      6.36 o 
   2  -3   4     1200.75     1192.85     18.67 o 
   3  -3   4     1487.35     1503.01     23.08 o 
   4  -3   4      527.35      527.11     13.56 o 
   5  -3   4      788.91      760.46     18.27 o 
   6  -3   4      145.42      133.99      7.86 o 
  -5  -2   4       31.04       26.04      4.72 o 
  -4  -2   4        0.79       -4.87      3.24 o 
  -3  -2   4        2.18        2.76      1.99 o 
  -2  -2   4     1610.61     1447.43     30.89 o 
  -1  -2   4     1206.55     1073.85     20.24 o 
   0  -2   4     1735.69     1621.98     23.12 o 
   1  -2   4     7774.08     8117.34    155.16 o 
   2  -2   4     2295.21     2291.09     54.54 o 
   3  -2   4     1281.80     1297.30     17.20 o 
   4  -2   4      584.41      600.82     14.21 o 
   5  -2   4      126.65      110.15      6.09 o 
   6  -2   4        0.02       -5.04      4.96 o 
  -6  -1   4        0.33        6.72      9.53 o 
  -5  -1   4      238.86      259.85     22.01 o 
  -4  -1   4      498.49      512.95      9.92 o 
  -3  -1   4      718.44      670.56     19.86 o 
  -2  -1   4     4516.72     3936.45     80.60 o 
  -1  -1   4     2911.36     2543.76     44.02 o 
   0  -1   4     3466.60     3234.62     54.89 o 
   1  -1   4      937.92      945.34     14.48 o 
   2  -1   4      278.26      267.65      5.83 o 
   3  -1   4        5.16        4.99      2.30 o 
   4  -1   4      221.06      236.81      6.11 o 
   5  -1   4      306.21      293.67     14.80 o 
   6  -1   4      140.87      151.45     11.74 o 
  -6   0   4      149.81      180.34     13.98 o 
  -5   0   4      235.36      226.67      8.50 o 
  -4   0   4      719.71      678.89     12.07 o 
  -3   0   4      905.45      806.98     13.47 o 
  -2   0   4      268.03      253.15      5.35 o 
  -1   0   4      196.91      176.95      4.19 o 
   0   0   4      494.69      491.16      8.50 o 
   1   0   4      303.98      299.78      6.02 o 
   2   0   4     2187.53     2200.06     31.31 o 
   3   0   4     2101.53     2079.90     30.30 o 
   4   0   4      506.42      510.12     12.92 o 
   5   0   4      646.07      617.46     23.37 o 
   6   0   4      150.58      153.00     12.38 o 
  -6   1   4       59.77       53.63      7.23 o 
  -5   1   4       23.86       15.89      6.53 o 
  -4   1   4        9.39       14.60      8.86 o 
  -3   1   4        5.52        3.53      1.67 o 
  -2   1   4     1458.66     1349.64     21.04 o 
  -1   1   4     1703.01     1573.14     23.30 o 
   0   1   4     3191.56     3302.64     60.63 o 
   1   1   4     2258.29     2191.09     39.20 o 
   2   1   4     2444.81     2375.97     42.70 o 
   3   1   4     1161.43     1110.01     22.95 o 
   4   1   4       64.06       64.01      5.12 o 
   5   1   4       86.05       75.01      6.32 o 
  -6   2   4        2.20        3.24      4.15 o 
  -5   2   4       86.67       89.14      6.26 o 
  -4   2   4      638.22      612.03     14.71 o 
  -3   2   4      666.32      633.12     14.42 o 
  -2   2   4     1185.67     1173.38     18.46 o 
  -1   2   4     1656.36     1664.59     24.97 o 
   0   2   4     1405.52     1429.80     45.50 o 
   1   2   4      498.67      480.99     12.28 o 
   2   2   4       14.96       16.77      3.45 o 
   3   2   4        3.64        4.18      3.25 o 
   4   2   4       66.29       66.27      6.09 o 
   5   2   4      169.64      164.84     21.99 o 
  -6   3   4       51.58       56.87      6.40 o 
  -5   3   4      158.56      153.69      7.50 o 
  -4   3   4      118.05      109.30      6.19 o 
  -3   3   4      365.56      369.55     10.71 o 
  -2   3   4       49.49       56.35      3.66 o 
  -1   3   4       14.19       18.57      2.87 o 
   0   3   4      154.23      147.95     11.64 o 
   1   3   4      321.06      307.43     10.73 o 
   2   3   4      170.90      155.06      7.81 o 
   3   3   4      727.62      668.07     20.66 o 
   4   3   4      163.43      156.02      8.73 o 
  -5   4   4        0.63        6.05      4.18 o 
  -4   4   4        5.22        1.53      3.93 o 
  -3   4   4      128.20      127.82      8.50 o 
  -2   4   4      112.34      100.96      8.85 o 
  -1   4   4      196.02      200.74      8.16 o 
   0   4   4     1012.13     1025.23     23.08 o 
   1   4   4      164.76      173.03      8.36 o 
   2   4   4      250.60      250.06     13.53 o 
   3   4   4      165.06      162.84      9.03 o 
   4   4   4        6.99        9.38      5.53 o 
  -5   5   4       11.34       13.56      5.14 o 
  -4   5   4       60.31       67.22      6.69 o 
  -3   5   4      154.87      154.44      7.99 o 
  -2   5   4      114.50      111.54     10.61 o 
  -1   5   4      101.16      114.99     11.04 o 
   0   5   4      106.78      108.97      7.97 o 
   1   5   4       19.25       19.52      5.23 o 
   2   5   4        2.77       -1.56      5.64 o 
   3   5   4       15.62       14.05      5.79 o 
  -3   6   4        2.66        1.53      6.83 o 
  -2   6   4       14.25       18.25      8.43 o 
   0   6   4       24.80       17.22      9.91 o 
   1   6   4        8.35        3.41      5.10 o 
   1  -7   5      120.86      110.09     10.09 o 
   2  -7   5      145.40      161.62      9.07 o 
   3  -7   5      114.32      108.47      8.41 o 
  -3  -6   5       80.93       67.05      8.46 o 
  -2  -6   5      110.09       92.46      8.38 o 
  -1  -6   5      291.32      298.83     13.89 o 
   0  -6   5      354.29      356.30     10.78 o 
   1  -6   5       47.90       39.27      7.66 o 
   2  -6   5      269.17      290.40     14.94 o 
   3  -6   5        2.39        0.87      3.15 o 
   4  -6   5       17.25       10.33      8.11 o 
  -4  -5   5       79.97       88.75      8.56 o 
  -3  -5   5      177.78      149.60      9.85 o 
  -2  -5   5      102.72       92.68      7.98 o 
  -1  -5   5       60.43       59.36      8.45 o 
   0  -5   5       50.74       55.85      4.93 o 
   1  -5   5      108.76       90.31     12.67 o 
   2  -5   5      275.61      260.64     12.24 o 
   3  -5   5      220.63      216.66      7.30 o 
   4  -5   5      352.60      353.34      9.68 o 
   5  -5   5      211.07      203.74      9.46 o 
  -5  -4   5       23.00       16.93      6.12 o 
  -4  -4   5       13.43        5.58      4.90 o 
  -3  -4   5        1.12       -4.19      2.80 o 
  -2  -4   5      106.36      103.25      7.41 o 
  -1  -4   5      433.02      391.87     10.18 o 
   0  -4   5     1092.39     1013.30     20.46 o 
   1  -4   5     1185.28     1207.62     19.23 o 
   2  -4   5     1671.21     1774.48     27.16 o 
   3  -4   5      605.99      608.15     20.89 o 
   4  -4   5      461.30      427.50     10.22 o 
   5  -4   5       83.91       82.24      6.24 o 
  -4  -3   5      111.59      122.54     10.13 o 
  -3  -3   5      786.40      743.02     16.54 o 
  -2  -3   5      957.16      858.07     32.98 o 
  -1  -3   5     1354.27     1222.13     23.48 o 
   0  -3   5     3300.85     3223.22     55.66 o 
   1  -3   5      496.19      479.89      9.18 o 
   2  -3   5      116.55      119.44      8.68 o 
   3  -3   5      265.75      272.42      8.68 o 
   4  -3   5      113.14      121.18      5.23 o 
   5  -3   5      192.08      210.56      8.76 o 
   6  -3   5       58.61       53.66      9.31 o 
  -5  -2   5      151.14      172.08     11.11 o 
  -4  -2   5      246.04      266.78      9.09 o 
  -3  -2   5     1340.47     1289.45     25.55 o 
  -2  -2   5      179.13      162.92      5.99 o 
  -1  -2   5      154.94      140.98      9.18 o 
   0  -2   5        1.28        1.77      3.86 o 
   1  -2   5      265.39      277.68      6.05 o 
   2  -2   5      921.46      934.90     15.40 o 
   3  -2   5     1768.37     1904.93     28.56 o 
   4  -2   5      582.71      605.77     11.85 o 
   5  -2   5      512.83      551.48     21.70 o 
   6  -2   5      220.22      228.87     14.68 o 
  -6  -1   5       36.50       44.38     11.14 o 
  -5  -1   5       59.91       53.63     10.03 o 
  -4  -1   5       15.62       17.61      3.62 o 
  -3  -1   5      109.49      112.74      5.35 o 
  -2  -1   5      160.72      160.90      6.00 o 
  -1  -1   5     1508.79     1415.45     26.56 o 
   0  -1   5     4039.26     3685.44     62.94 o 
   1  -1   5     2074.21     2054.16     29.52 o 
   2  -1   5     2848.83     2906.61     41.09 o 
   3  -1   5     1406.83     1395.52     27.07 o 
   4  -1   5      432.99      404.61     11.18 o 
   5  -1   5      108.19       97.30     10.50 o 
   6  -1   5        2.05       -2.75      6.20 o 
  -6   0   5        2.63       -2.51      9.26 o 
  -5   0   5       96.19      112.73     12.38 o 
  -4   0   5      327.23      341.50     10.02 o 
  -3   0   5      990.82      903.15     17.94 o 
  -2   0   5     1906.73     1757.58     25.84 o 
  -1   0   5     2594.75     2351.16    101.94 o 
   0   0   5     1418.78     1322.00     19.97 o 
   1   0   5     2005.41     1986.61     30.68 o 
   2   0   5      159.14      154.50      5.21 o 
   3   0   5      119.93      143.66      6.37 o 
   4   0   5       11.20        6.93      3.11 o 
   5   0   5      248.50      239.33     14.21 o 
  -6   1   5       97.88      114.16     13.52 o 
  -5   1   5      291.14      291.69     16.57 o 
  -4   1   5      174.23      170.14      6.76 o 
  -3   1   5      422.07      380.52      9.74 o 
  -2   1   5     1161.33     1069.62     17.28 o 
  -1   1   5        0.22       -0.25      1.53 o 
   0   1   5      416.36      431.26      9.63 o 
   1   1   5        9.22        6.87      1.91 o 
   2   1   5      891.93      868.75     22.31 o 
   3   1   5     1021.91     1025.43     22.35 o 
   4   1   5      480.52      464.55     13.57 o 
   5   1   5      219.43      207.73     24.26 o 
  -6   2   5       44.53       37.00     11.25 o 
  -5   2   5        5.11       -2.15      6.72 o 
  -4   2   5        6.52        2.62      3.79 o 
  -3   2   5        5.45        7.06      5.76 o 
  -2   2   5      902.38      859.58     18.95 o 
  -1   2   5      203.90      190.01      5.84 o 
   0   2   5     1356.30     1380.02     48.58 o 
   1   2   5     1783.21     1844.60     35.78 o 
   2   2   5      619.42      593.14     20.96 o 
   3   2   5      365.39      365.58     21.58 o 
   4   2   5      131.74      126.56      7.98 o 
   5   2   5       19.56       24.16      5.26 o 
  -6   3   5        9.22       11.73      4.84 o 
  -5   3   5       23.42       23.91      5.10 o 
  -4   3   5      148.55      170.67      8.05 o 
  -3   3   5      368.49      358.69     11.09 o 
  -2   3   5      400.36      415.05      9.43 o 
  -1   3   5      865.48      902.73     21.29 o 
   0   3   5      140.11      171.05     15.06 o 
   1   3   5      301.26      318.89     11.12 o 
   2   3   5       30.11       45.25      6.81 o 
   3   3   5       17.75       18.46      4.96 o 
   4   3   5       11.54        8.40      5.00 o 
  -5   4   5       42.38       35.31      5.79 o 
  -4   4   5      124.30      120.10      7.22 o 
  -3   4   5       21.85       28.70      5.18 o 
  -2   4   5        8.80        8.30      9.89 o 
  -1   4   5      180.10      193.11      8.96 o 
   0   4   5      171.30      160.15      8.42 o 
   1   4   5       84.78       82.59     15.12 o 
   2   4   5       33.82       31.58      6.15 o 
   3   4   5      141.97      117.94     17.18 o 
  -4   5   5        0.22       -5.63      4.63 o 
  -3   5   5        5.01       -1.72      4.72 o 
  -2   5   5       40.98       27.31      8.59 o 
   0   5   5       50.86       51.77      6.76 o 
   1   5   5      120.73      114.77      8.29 o 
   2   5   5       64.68       61.17      8.20 o 
  -2   6   5       27.55       38.98      9.60 o 
  -1   6   5       31.71       33.71     10.60 o 
   0   6   5       19.37       10.09     10.39 o 
  -1  -7   6       40.03       30.84      8.00 o 
   0  -7   6        0.04       -6.00      6.08 o 
   1  -7   6        0.40       -6.81      6.42 o 
  -3  -6   6        0.83       -3.70      6.02 o 
  -2  -6   6        0.03       -3.30      5.89 o 
  -1  -6   6       63.83       73.95      8.20 o 
   0  -6   6      259.05      258.62      9.46 o 
   1  -6   6      172.13      161.25     10.78 o 
   2  -6   6      355.18      366.36     17.06 o 
   3  -6   6      250.49      251.53     11.02 o 
   4  -6   6      118.42      121.37      7.81 o 
  -4  -5   6       27.53       33.40      7.75 o 
  -3  -5   6      130.70      124.48      9.63 o 
  -2  -5   6      214.93      201.34      7.86 o 
  -1  -5   6      568.19      544.84     13.67 o 
   0  -5   6      517.20      518.32     13.45 o 
   1  -5   6      346.76      359.18     10.89 o 
   2  -5   6      247.98      246.89     13.33 o 
   3  -5   6       13.62        7.91      5.65 o 
   4  -5   6        0.24       -2.44      2.63 o 
  -5  -4   6       56.01       77.35      9.59 o 
  -4  -4   6      138.28      139.42      9.84 o 
  -3  -4   6      232.14      226.75      8.38 o 
  -2  -4   6      322.53      326.33      9.76 o 
  -1  -4   6       82.50       74.59      4.80 o 
   0  -4   6       40.20       33.22      4.11 o 
   1  -4   6       57.79       58.48      4.95 o 
   2  -4   6      259.93      252.22      8.98 o 
   3  -4   6      361.52      382.18     11.53 o 
   4  -4   6      622.17      623.85     13.49 o 
   5  -4   6      160.13      145.38     15.65 o 
  -5  -3   6       17.34       -1.15      6.02 o 
  -4  -3   6       88.62       78.80      6.41 o 
  -3  -3   6       41.52       32.95      4.43 o 
  -2  -3   6       81.80       72.05      4.74 o 
  -1  -3   6      199.62      192.60      6.91 o 
   0  -3   6     1696.51     1577.19     43.71 o 
   1  -3   6     1586.95     1607.18     30.82 o 
   2  -3   6     1744.50     1852.21     28.24 o 
   3  -3   6      575.74      622.34     15.05 o 
   4  -3   6      686.38      664.61     13.46 o 
   5  -3   6      133.72      123.53     14.71 o 
  -5  -2   6       33.56       48.39      7.31 o 
  -4  -2   6       87.30       95.53      6.22 o 
  -3  -2   6      727.28      730.45     16.90 o 
  -2  -2   6     1027.92      948.09     19.85 o 
  -1  -2   6     1737.45     1495.30     28.33 o 
   0  -2   6     2062.00     1922.74     35.39 o 
   1  -2   6      901.36      869.77     21.80 o 
   2  -2   6      456.12      451.66     11.24 o 
   3  -2   6       51.74       54.77      3.64 o 
   4  -2   6       54.62       57.22      4.26 o 
   5  -2   6       69.41       83.45     10.39 o 
  -6  -1   6       64.23       67.47     12.99 o 
  -5  -1   6      150.02      167.67     14.21 o 
  -4  -1   6      312.62      307.24     10.07 o 
  -3  -1   6      524.93      494.23     12.95 o 
  -2  -1   6      638.16      613.93     14.40 o 
  -1  -1   6      171.73      152.61      6.15 o 
   0  -1   6        1.89        0.60      3.85 o 
   1  -1   6      181.83      188.95      5.24 o 
   2  -1   6      961.41      962.72     16.16 o 
   3  -1   6      336.53      348.77      8.17 o 
   4  -1   6     1050.70     1085.89     23.46 o 
   5  -1   6      365.69      368.65     17.90 o 
  -6   0   6       24.70       25.85     11.25 o 
  -5   0   6       20.09        8.69      8.60 o 
  -4   0   6       58.83       57.39      5.38 o 
  -3   0   6       10.67       13.49      3.39 o 
  -2   0   6      326.94      315.63      9.68 o 
  -1   0   6     1138.15     1089.18     26.53 o 
   0   0   6      527.17      484.73      9.36 o 
   1   0   6     2744.20     2715.63     38.94 o 
   2   0   6     2093.76     2073.82     30.87 o 
   3   0   6      383.26      365.70     11.28 o 
   4   0   6      358.79      325.14     11.22 o 
   5   0   6       92.47       89.32     11.23 o 
  -6   1   6        2.09        7.31      9.59 o 
  -5   1   6       57.78       52.32     10.22 o 
  -4   1   6      110.38      117.26     10.70 o 
  -3   1   6      721.67      684.01     12.77 o 
  -2   1   6      547.95      550.92     10.91 o 
  -1   1   6     1448.99     1454.92     28.68 o 
   0   1   6     1597.04     1494.27     23.34 o 
   1   1   6      119.89      121.58      4.60 o 
   2   1   6      283.66      293.12     12.31 o 
   3   1   6       12.51       18.99      4.57 o 
   4   1   6       56.62       54.59      6.29 o 
   5   1   6       40.59       42.75      8.24 o 
  -6   2   6       31.89       33.72     11.00 o 
  -5   2   6       95.25       97.92     12.61 o 
  -4   2   6      225.43      227.33      8.67 o 
  -3   2   6      103.07      104.18      5.96 o 
  -2   2   6      284.05      278.98      7.39 o 
  -1   2   6       36.31       41.35      4.78 o 
   0   2   6        7.23        8.61      6.67 o 
   1   2   6       73.49       77.36      6.13 o 
   2   2   6      382.28      353.69     12.13 o 
   3   2   6      208.58      189.94      9.40 o 
   4   2   6      217.80      213.14     14.92 o 
  -5   3   6       12.32       10.48      9.00 o 
  -4   3   6        0.80       -2.73      3.97 o 
  -3   3   6        4.47       -2.47      3.51 o 
  -2   3   6        2.69        0.77      2.97 o 
  -1   3   6      761.34      791.59     26.65 o 
   0   3   6      237.21      221.94      9.78 o 
   1   3   6      106.72      113.43      7.54 o 
   2   3   6      704.78      671.53     18.53 o 
   3   3   6       93.66      103.65      8.65 o 
   4   3   6       20.83       10.67      5.89 o 
  -4   4   6       71.97       78.48      7.15 o 
  -3   4   6       64.23       63.99      6.77 o 
  -2   4   6      150.01      157.79     11.73 o 
  -1   4   6      148.31      169.32      8.76 o 
   0   4   6       88.06       90.25      7.94 o 
   1   4   6      134.83      133.84      8.95 o 
   2   4   6        3.34        1.73      5.51 o 
   3   4   6        0.44        1.01      5.84 o 
  -3   5   6       34.94       32.27      8.27 o 
  -2   5   6        5.94       20.93      8.10 o 
  -1   5   6        0.05       -6.20      8.75 o 
   0   5   6        0.22       -0.36      5.55 o 
   1   5   6       25.29       33.44     13.73 o 
   0  -7   7       45.44       46.24      9.44 o 
   1  -7   7      134.69      122.66     11.05 o 
  -2  -6   7       70.88       74.36      6.61 o 
  -1  -6   7       79.28       77.62      7.59 o 
   0  -6   7        1.76        3.99      4.46 o 
   1  -6   7        1.80       -7.99      5.61 o 
   2  -6   7       35.71       17.43      7.60 o 
  -3  -5   7        1.09        1.42      4.06 o 
  -2  -5   7       12.70        7.40      4.11 o 
  -1  -5   7       47.62       50.62      5.40 o 
   0  -5   7      239.70      217.08     14.71 o 
   1  -5   7      642.45      670.99     16.85 o 
   2  -5   7      311.45      333.14     15.87 o 
   3  -5   7      475.18      499.94     21.10 o 
   4  -5   7      199.77      199.66      9.71 o 
  -4  -4   7       68.54       73.97      6.29 o 
  -3  -4   7      131.34      148.97      7.23 o 
  -2  -4   7      229.35      226.97      8.37 o 
  -1  -4   7     1104.72     1061.11     22.50 o 
   0  -4   7      587.34      551.65     14.02 o 
   1  -4   7      421.62      428.30     13.40 o 
   2  -4   7      434.20      446.39     19.20 o 
   3  -4   7       71.50       77.41      9.51 o 
   4  -4   7        7.10        2.29      3.56 o 
   5  -4   7       31.20       25.26      5.37 o 
  -5  -3   7       38.17       60.97     12.19 o 
  -4  -3   7      278.33      290.14     10.31 o 
  -3  -3   7      185.61      198.34      7.91 o 
  -2  -3   7      320.20      300.64      9.56 o 
  -1  -3   7      335.03      310.26      9.53 o 
   0  -3   7       11.68        8.77      4.15 o 
   1  -3   7       36.57       39.05      4.52 o 
   2  -3   7      159.74      161.15      7.66 o 
   3  -3   7      493.30      565.56     21.07 o 
   4  -3   7      419.49      441.17     10.92 o 
   5  -3   7      227.08      232.15     14.49 o 
  -5  -2   7       27.08       22.75      5.32 o 
  -4  -2   7       43.34       34.93      5.07 o 
  -3  -2   7        0.55       -3.55      3.32 o 
  -2  -2   7       53.90       46.46      4.64 o 
  -1  -2   7      656.02      644.33     15.35 o 
   0  -2   7      479.77      443.10     11.90 o 
   1  -2   7     1436.18     1469.15     29.20 o 
   2  -2   7     1843.09     1921.74     36.75 o 
   3  -2   7      557.76      583.17     15.11 o 
   4  -2   7      430.67      412.88     17.98 o 
   5  -2   7      114.46       85.46     10.60 o 
  -5  -1   7        9.78       11.10      9.47 o 
  -4  -1   7      151.06      158.83     10.52 o 
  -3  -1   7      306.60      332.99     13.83 o 
  -2  -1   7      961.97      906.12     20.18 o 
  -1  -1   7      792.88      735.95     16.99 o 
   0  -1   7     2030.09     2010.60     37.75 o 
   1  -1   7      926.35      921.63     20.09 o 
   2  -1   7       23.46       22.18      3.06 o 
   3  -1   7      274.00      263.65     16.68 o 
   4  -1   7       12.18       19.80      4.60 o 
   5  -1   7       85.80       86.07     11.32 o 
  -5   0   7       63.65       64.93     11.96 o 
  -4   0   7      197.10      203.32     10.12 o 
  -3   0   7      463.39      464.70     13.20 o 
  -2   0   7      318.79      315.60     18.30 o 
  -1   0   7       49.34       48.74      5.29 o 
   0   0   7       72.56       74.98      6.16 o 
   1   0   7       56.03       59.86      3.94 o 
   2   0   7      458.23      468.69     33.11 o 
   3   0   7      270.88      264.51     11.67 o 
   4   0   7      406.18      386.45     12.80 o 
   5   0   7      205.25      212.49     15.19 o 
  -5   1   7       15.62       -1.06      9.15 o 
  -4   1   7       17.82       14.67      8.53 o 
  -3   1   7        1.63        1.99      4.55 o 
  -2   1   7       43.97       40.85      5.37 o 
  -1   1   7      423.26      410.79     17.29 o 
   0   1   7      674.99      664.28     19.75 o 
   1   1   7      665.23      650.14     16.27 o 
   2   1   7      623.35      642.27     16.96 o 
   3   1   7      506.46      532.40     15.58 o 
   4   1   7       98.27      106.81     12.46 o 
  -5   2   7        9.16        9.45      9.06 o 
  -4   2   7       50.74       53.85     10.45 o 
  -3   2   7      239.48      246.15     15.56 o 
  -2   2   7      402.88      444.67     10.45 o 
  -1   2   7      231.26      242.87      9.77 o 
   0   2   7      474.97      504.95     35.60 o 
   1   2   7      390.30      426.03     14.37 o 
   2   2   7       12.50       18.18      5.36 o 
   3   2   7        0.28        5.29      4.75 o 
   4   2   7        0.40       -3.98      5.83 o 
  -5   3   7       61.51       81.40     13.17 o 
  -4   3   7       45.64       43.88     10.48 o 
  -3   3   7       20.02       18.62      5.35 o 
  -2   3   7      253.16      257.64      8.32 o 
  -1   3   7        3.60       -1.70      6.48 o 
   0   3   7        1.57        1.51      4.71 o 
   1   3   7       27.18       17.07      5.86 o 
   2   3   7       58.94       49.29      7.25 o 
   3   3   7       55.93       43.92      7.69 o 
  -4   4   7        1.17        3.76      8.07 o 
  -3   4   7        3.62        5.39      5.20 o 
  -2   4   7       11.26        5.99      6.52 o 
  -1   4   7       32.54       23.33      6.34 o 
   0   4   7      143.45      127.53     14.83 o 
   1   4   7       54.25       45.96      7.72 o 
   2   4   7       77.86       62.73      8.79 o 
  -2   5   7       54.38       41.08      9.65 o 
  -1   5   7       23.13       23.55     11.95 o 
   0   5   7       21.33       20.69      7.16 o 
  -2  -6   8       74.06       74.72      6.99 o 
  -1  -6   8      150.45      148.61     14.00 o 
   0  -6   8      166.40      166.98      8.50 o 
   1  -6   8      159.92      165.41     12.39 o 
   2  -6   8      102.88      113.10     12.57 o 
  -3  -5   8       78.33       88.35      6.78 o 
  -2  -5   8      139.28      135.53      7.40 o 
  -1  -5   8       78.60       84.19     12.12 o 
   0  -5   8       24.97       22.62      6.56 o 
   1  -5   8        4.32        5.54      4.62 o 
   2  -5   8       31.07       21.68      7.71 o 
   3  -5   8      176.76      169.77     13.01 o 
  -4  -4   8        6.34       -0.88      4.77 o 
  -3  -4   8        8.39        9.36      4.32 o 
  -2  -4   8        1.46        6.82      3.75 o 
  -1  -4   8      101.42       99.79      6.20 o 
   0  -4   8      265.26      235.38      9.23 o 
   1  -4   8      574.58      568.61     15.50 o 
   2  -4   8      420.58      471.51     14.22 o 
   3  -4   8      612.49      688.59     25.62 o 
   4  -4   8      207.21      198.92     14.55 o 
  -4  -3   8       63.39       78.54      6.99 o 
  -3  -3   8      138.10      151.43      7.36 o 
  -2  -3   8      289.05      271.93      9.47 o 
  -1  -3   8      727.47      682.30     22.24 o 
   0  -3   8      732.44      738.18     17.96 o 
   1  -3   8      810.66      834.85     19.78 o 
   2  -3   8      156.61      154.65      8.07 o 
   3  -3   8       94.48       99.20      9.81 o 
  -5  -2   8       53.56       79.79      7.21 o 
  -4  -2   8      130.59      135.02      8.02 o 
  -3  -2   8      276.74      273.99      9.86 o 
  -2  -2   8      268.15      256.54     12.44 o 
  -1  -2   8      281.08      288.88      9.83 o 
   0  -2   8       40.99       44.62      5.16 o 
   1  -2   8      105.91       96.95      6.50 o 
   2  -2   8        2.28       -1.51      3.38 o 
   3  -2   8      587.54      602.37     16.21 o 
  -5  -1   8       34.08       23.28     10.45 o 
  -4  -1   8       34.75       29.60      5.29 o 
  -3  -1   8        1.08       -2.08      4.03 o 
  -2  -1   8       64.70       55.00      8.32 o 
  -1  -1   8       76.83       81.26      5.94 o 
   0  -1   8      616.18      598.72     15.53 o 
   1  -1   8     1170.93     1147.77     24.54 o 
   2  -1   8      459.11      470.51     13.28 o 
   3  -1   8      650.87      668.52     17.70 o 
   4  -1   8      280.91      274.06     11.61 o 
  -5   0   8        0.80        2.95      9.26 o 
  -4   0   8       78.99       94.63     14.86 o 
  -3   0   8      152.32      167.69      9.65 o 
  -2   0   8      512.27      531.62     14.84 o 
  -1   0   8      618.69      630.13     16.23 o 
   0   0   8      497.77      507.93     13.83 o 
   1   0   8      591.66      607.22     15.43 o 
   2   0   8      254.14      256.54      9.85 o 
   3   0   8        0.15       -0.40      5.49 o 
   4   0   8        2.64       -0.31      4.92 o 
  -5   1   8       50.60       59.38     12.30 o 
  -4   1   8      100.75      112.31     13.39 o 
  -3   1   8      114.40      144.72     11.21 o 
  -2   1   8      163.19      139.10     12.64 o 
  -1   1   8      158.08      147.81      7.91 o 
   0   1   8        0.15       -2.17      3.70 o 
   1   1   8       36.10       26.09      5.08 o 
   2   1   8       65.98       57.46      6.90 o 
   3   1   8      107.07      108.92      8.59 o 
   4   1   8      146.75      140.89      9.36 o 
  -5   2   8        6.48        2.45     10.14 o 
  -4   2   8        0.05      -12.18      8.12 o 
  -3   2   8       62.20       53.11     10.91 o 
  -2   2   8      152.68      145.05      8.39 o 
  -1   2   8       97.54       96.50     10.60 o 
   0   2   8       29.03       26.43      5.84 o 
   1   2   8      527.46      500.13     32.33 o 
   2   2   8      182.37      185.34     10.18 o 
   3   2   8      115.15      121.85      9.16 o 
  -4   3   8        7.24        4.83      9.89 o 
  -3   3   8       47.14       45.33     11.57 o 
  -1   3   8       94.50      116.20      8.84 o 
   0   3   8      116.28      121.00      9.44 o 
   1   3   8       59.79       73.28      8.45 o 
   2   3   8       25.28       28.43      7.09 o 
  -1   4   8       14.76       13.34      6.67 o 
   0   4   8        4.96       10.66      6.68 o 
   1   4   8       20.42        7.61      6.41 o 
  -1  -6   9       10.14        2.29      5.09 o 
   0  -6   9       49.22       46.49      6.69 o 
   1  -6   9       80.21       76.55     11.03 o 
  -2  -5   9      111.87      105.07      7.39 o 
  -1  -5   9      165.70      149.25     15.14 o 
   0  -5   9      258.97      263.47     13.53 o 
   1  -5   9      200.33      203.17     10.21 o 
   2  -5   9      203.73      207.15     14.15 o 
   3  -5   9       33.06       33.96      9.78 o 
  -3  -4   9       69.08       72.43      6.46 o 
  -2  -4   9      236.30      243.30     11.50 o 
  -1  -4   9       85.83       93.73     14.41 o 
   0  -4   9       34.75       40.95      5.72 o 
   1  -4   9        9.84        0.67      4.46 o 
   2  -4   9       29.42       32.46      8.32 o 
   3  -4   9       95.82      111.79     12.24 o 
  -4  -3   9       14.95       19.17      5.19 o 
  -3  -3   9       14.74       24.50     10.83 o 
  -2  -3   9        9.26        5.44      4.32 o 
  -1  -3   9       34.27       34.74      8.79 o 
   0  -3   9      230.53      215.35      9.24 o 
   1  -3   9      418.92      401.75     13.14 o 
   2  -3   9      525.25      565.73     16.23 o 
   3  -3   9      411.88      442.62     19.63 o 
  -4  -2   9       17.79       23.01      5.53 o 
  -3  -2   9      131.40      150.69      8.05 o 
  -2  -2   9      188.80      202.97      8.85 o 
  -1  -2   9      499.32      529.07     14.84 o 
   0  -2   9      714.15      713.89     18.29 o 
   1  -2   9      297.38      305.79     17.45 o 
   2  -2   9      285.74      298.50     18.33 o 
   3  -2   9       87.91      113.69     12.10 o 
  -5  -1   9       41.92       33.65     11.44 o 
  -4  -1   9       82.64      116.58     20.80 o 
  -3  -1   9      190.37      201.15     13.57 o 
  -2  -1   9       93.17       81.55      6.96 o 
  -1  -1   9      278.88      281.87     10.49 o 
   0  -1   9       60.29       67.51      6.44 o 
   1  -1   9       58.76       43.99      5.76 o 
   2  -1   9        6.20       11.63      6.72 o 
   3  -1   9      152.57      134.06     13.23 o 
   4  -1   9      169.70      173.60     14.74 o 
  -5   0   9       15.24        8.24     10.73 o 
  -4   0   9       17.15       13.09     11.25 o 
  -3   0   9        6.37        6.91      4.92 o 
  -2   0   9        5.92        2.51      4.71 o 
  -1   0   9      135.29      134.46      7.84 o 
   0   0   9      164.34      152.11     15.35 o 
   1   0   9      300.84      303.11     16.81 o 
   2   0   9      428.40      424.48     20.80 o 
   3   0   9      255.40      266.71     17.88 o 
  -4   1   9        9.08       11.03      9.66 o 
  -3   1   9      125.33      133.01      8.96 o 
  -2   1   9      119.05      126.59      7.96 o 
  -1   1   9      165.40      155.87      8.54 o 
   0   1   9      466.42      493.73     21.43 o 
   1   1   9      109.74      113.44     11.57 o 
   2   1   9       70.61       99.48     13.45 o 
   3   1   9       12.65        7.03      6.04 o 
  -4   2   9       26.40       26.26     11.16 o 
  -3   2   9      104.06      127.77     15.27 o 
  -2   2   9       11.30       19.92      6.22 o 
  -1   2   9       53.78       51.15      9.06 o 
   0   2   9        9.50       -2.23      6.84 o 
   1   2   9        6.25        2.01      8.12 o 
   2   2   9       21.21       12.77      6.62 o 
  -3   3   9        2.34        1.81     10.48 o 
  -1   3   9       27.74       13.45      8.34 o 
   0   3   9       69.68       77.37     12.11 o 
   1   3   9       33.03       29.51      7.74 o 
  -1  -5  10        7.37        2.39      5.10 o 
   0  -5  10       37.59       37.46      9.12 o 
   1  -5  10       95.36      100.91      8.98 o 
   2  -5  10      216.25      221.81     15.40 o 
  -3  -4  10       23.92       32.33     11.96 o 
  -2  -4  10       81.23       98.23      7.45 o 
  -1  -4  10      166.82      151.02     23.09 o 
   0  -4  10      326.95      357.63     20.83 o 
   1  -4  10      164.52      169.93      9.54 o 
   2  -4  10      175.18      175.73     13.76 o 
   3  -4  10       75.73       70.88     11.48 o 
  -3  -3  10       56.70       71.43      9.63 o 
  -2  -3  10      156.52      146.77     12.68 o 
  -1  -3  10      135.34      143.63      9.73 o 
   0  -3  10       14.53       17.16      5.37 o 
   1  -3  10       37.12       34.95      8.04 o 
   2  -3  10       26.40       21.98      5.99 o 
   3  -3  10       74.58       70.03     10.60 o 
  -4  -2  10       18.53        7.62      5.50 o 
  -3  -2  10        2.90        3.97      4.91 o 
  -2  -2  10        5.46       -3.07      4.44 o 
  -1  -2  10       35.17       27.70      6.61 o 
   0  -2  10      283.32      289.98     14.39 o 
   1  -2  10       45.59       45.89      6.63 o 
   2  -2  10      489.02      488.28     15.39 o 
   3  -2  10      316.98      329.32     19.50 o 
  -4  -1  10        8.56       10.69      5.70 o 
  -3  -1  10       61.49       69.99      7.32 o 
  -2  -1  10      138.97      158.21      8.87 o 
  -1  -1  10      182.69      190.37      9.26 o 
   0  -1  10      323.95      339.78     12.23 o 
   1  -1  10      391.57      404.37     13.40 o 
   2  -1  10       49.21       50.21     10.23 o 
   3  -1  10       53.99       53.67     11.07 o 
  -4   0  10       37.17       42.49     11.23 o 
  -3   0  10       75.38       79.39     13.90 o 
  -2   0  10       89.41       93.41     13.44 o 
  -1   0  10       80.24       88.95      7.75 o 
   0   0  10       17.04       13.99      5.48 o 
   1   0  10        0.22       -1.39      7.19 o 
   2   0  10       19.15       18.88      9.12 o 
   3   0  10       32.77        2.69      9.70 o 
  -3   1  10        2.12        7.15      5.62 o 
  -2   1  10        0.06       -5.31      5.29 o 
  -1   1  10        3.27        6.55      7.21 o 
   0   1  10      140.87      109.87     11.77 o 
   1   1  10      110.87       97.55     12.54 o 
   2   1  10       72.27       58.63     12.86 o 
  -3   2  10       46.57       27.47     12.76 o 
  -2   2  10       44.93       34.41      9.04 o 
  -1   2  10       46.50       52.54     10.25 o 
   0   2  10       79.68       73.39     11.74 o 
   1   2  10       53.20       72.82     12.38 o 
  -1  -4  11        9.03        2.23      5.34 o 
   0  -4  11       18.47       16.99      6.22 o 
   1  -4  11      107.56      124.85     10.05 o 
  -2  -3  11       52.72       60.75      7.40 o 
  -1  -3  11      168.41      174.53      9.64 o 
   0  -3  11      115.78      124.65      9.64 o 
   1  -3  11      240.11      262.24     11.92 o 
   2  -3  11      143.03      155.89      9.81 o 
  -3  -2  11       28.28       23.19      6.05 o 
  -2  -2  11       97.81      111.15      8.46 o 
  -1  -2  11      109.94      111.16      8.23 o 
   0  -2  11       16.66       20.57      6.52 o 
   1  -2  11        4.93        1.44      5.60 o 
   2  -2  11        1.09      -11.41      7.77 o 
  -3  -1  11        4.07       -2.11      5.71 o 
  -2  -1  11        0.48       -0.60      5.11 o 
  -1  -1  11        7.66        1.21      5.45 o 
   0  -1  11       73.72       77.95      8.11 o 
   1  -1  11       75.20       67.25     11.70 o 
   2  -1  11      151.29      154.93     14.87 o 
  -3   0  11       10.55        9.63      7.42 o 
  -2   0  11       46.56       56.52      7.56 o 
  -1   0  11      140.96      163.94     14.39 o 
   0   0  11       75.36      101.18     12.45 o 
   1   0  11      109.30      119.05     12.89 o 
  -2   1  11       20.90       22.11      6.65 o 
  -1   1  11       54.31       63.66     11.22 o 
   0   1  11        5.18        6.05      8.87 o 
   1   1  11        1.45       -8.50      8.32 o 
  -1  -2  12       82.44       88.25      9.18 o 
   0  -2  12       84.79       84.61      9.21 o 
  -1  -1  12       28.46       29.40      7.23 o 
   0  -1  12       47.15       53.48     10.21 o 
                                                 
